# Supplementary material for: Impact of Mixing on Content Uniformity of Thin Polymer Films Containing Drug Micro-Doses
Source: Pharmaceutics. 2021 May 29;13(6):812. doi: 10.3390/pharmaceutics13060812 (PMC8229899; doi:10.3390/pharmaceutics13060812)
Supplement: Supplementary file 1 [file pharmaceutics-13-00812-s001.zip]

Archive with 1 entries (1 files):
- pharmaceutics-1236423-supplementary.pdf
